# Supplementary material for: Mayaro Virus: The Potential Role of Microbiota and Wolbachia
Source: Pathogens. 2021 Apr 27;10(5):525. doi: 10.3390/pathogens10050525 (PMC8145793; doi:10.3390/pathogens10050525)
Supplement: Supplementary file 1 [file pathogens-10-00525-s001.zip]

Archive with 1 entries (1 files):
- pathogens-1134069-supplementary.pdf
